# Supplementary material for: Hypertrophic chondrocytes serve as a reservoir for marrow-associated skeletal stem and progenitor cells, osteoblasts, and adipocytes during skeletal development
Source: eLife. 2022 Feb 18;11:e76932. doi: 10.7554/eLife.76932 (PMC8893718; doi:10.7554/eLife.76932)
Supplement: Figure 3—figure supplement 1—source data 1. [file elife-76932-fig3-figsupp1-data1.xlsx]

## Sheet: Sheet1
Animal #	425um x 425um
	Lepr+Tom+	Tom+ Total
1	82	134	0.61194
2	112	126	0.888889
3	74	102	0.72549
		Average	0.742106
		St.Dev	0.13922
		Confidence	0.345842
