# Supplementary material for: Hypertrophic chondrocytes serve as a reservoir for marrow-associated skeletal stem and progenitor cells, osteoblasts, and adipocytes during skeletal development
Source: eLife. 2022 Feb 18;11:e76932. doi: 10.7554/eLife.76932 (PMC8893718; doi:10.7554/eLife.76932)
Supplement: Figure 5—figure supplement 1—source data 1. [file elife-76932-fig5-figsupp1-data1.xlsx]

## Sheet: Sheet1
Sample #	Double +	Lepr only	ratio
5318	15	30	0.333333
	7	17	0.291667
5380	7	9	0.4375
	10	14	0.416667
5384	15	20	0.428571
	2	4	0.333333
		Average	0.373512
		St.dev	0.0615071
		Confidence interval	0.0645478
