# Supplementary material for: Hypertrophic chondrocytes serve as a reservoir for marrow-associated skeletal stem and progenitor cells, osteoblasts, and adipocytes during skeletal development
Source: eLife. 2022 Feb 18;11:e76932. doi: 10.7554/eLife.76932 (PMC8893718; doi:10.7554/eLife.76932)
Supplement: Figure 7—source data 1. [file elife-76932-fig7-data1.xlsx]

## Sheet: Sheet1
CFU 2M Tomato colonies
Tomato +	Total Colonies	Ratio
35	62	0.564516	animal 1
33	72	0.458333	animal 7
22	66	0.333333	animal 8
31	58	0.534483	animal 9
29	57	0.508772	animal 11
21	44	0.477273	animal 12
CFU 8M Tomato Colonies
		0.7895	animal 1
		0.6	animal 1
		0.6667	animal 2
		0.5	animal 2
		0.5385	animal 3
		0.5714	animal 3
