# Supplementary material for: Hypertrophic chondrocytes serve as a reservoir for marrow-associated skeletal stem and progenitor cells, osteoblasts, and adipocytes during skeletal development
Source: eLife. 2022 Feb 18;11:e76932. doi: 10.7554/eLife.76932 (PMC8893718; doi:10.7554/eLife.76932)
Supplement: Source code 1. [file elife-76932-code1.zip]

Archive with 1 entries (1 files):
- Coding for single cell data generation.pdf
